# Supplementary material for: Hl48 modulates argonaute 2 to enhance RNA interference in ticks
Source: Front Cell Infect Microbiol. 2026 Jun 5;16:1849245. doi: 10.3389/fcimb.2026.1849245 (PMC13280550; doi:10.3389/fcimb.2026.1849245)
Supplement: Supplementary file 1 [file DataSheet1.zip]

Archive with 4 entries (4 files):
- supplementary figure.pdf
- supplementary figure.docx
- supplementary table.docx
- supplementary table.pdf
